# Supplementary material for: Quantitative Real‐Time MRI for the Assessment of Gastric Motility
Source: J Magn Reson Imaging. 2026 Feb 6;63(5):1482–95. doi: 10.1002/jmri.70243 (PMC13066535; doi:10.1002/jmri.70243)
Supplement: Supplementary file 1 — Data S1: jmri70243‐sup‐0001‐DataS1.zip. [file JMRI-63-1482-s001.zip]

Archive with 50 entries (38 files):
- video captions-JMRI_70243__author.docx
- videos_P001/
- videos_P001/videos_P001/
- videos_P001/videos_P001/P001_cor_54_1.mov
- videos_P001/videos_P001/P001_cor_54_2.mov
- videos_P001/videos_P001/P001_cor_54_3.mov
- videos_P001/videos_P001/P001_sag_57_1.mov
- videos_P001/videos_P001/P001_sag_57_2.mov
- videos_P001/videos_P001/P001_sag_57_3.mov
- videos_P001/__MACOSX/
- videos_P001/__MACOSX/videos_P001/
- videos_P001/__MACOSX/videos_P001/._P001_cor_54_1.mov
- videos_P001/__MACOSX/videos_P001/._P001_cor_54_2.mov
- videos_P001/__MACOSX/videos_P001/._P001_cor_54_3.mov
- videos_P001/__MACOSX/videos_P001/._P001_sag_57_1.mov
- videos_P001/__MACOSX/videos_P001/._P001_sag_57_2.mov
- videos_P001/__MACOSX/videos_P001/._P001_sag_57_3.mov
- videos_P008/
- videos_P008/videos_P008/
- videos_P008/videos_P008/P008_cor_40_1.mov
- videos_P008/videos_P008/P008_cor_40_2.mov
- videos_P008/videos_P008/P008_cor_40_3.mov
- videos_P008/videos_P008/P008_sag_43_1.mov
- videos_P008/videos_P008/P008_sag_43_2.mov
- videos_P008/videos_P008/P008_sag_43_3.mov
- videos_P008/__MACOSX/
- videos_P008/__MACOSX/videos_P008/
- videos_P008/__MACOSX/videos_P008/._P008_cor_40_1.mov
- videos_P008/__MACOSX/videos_P008/._P008_cor_40_2.mov
- videos_P008/__MACOSX/videos_P008/._P008_cor_40_3.mov
- videos_P008/__MACOSX/videos_P008/._P008_sag_43_1.mov
- videos_P008/__MACOSX/videos_P008/._P008_sag_43_2.mov
- videos_P008/__MACOSX/videos_P008/._P008_sag_43_3.mov
- videos_P021/
- videos_P021/P021/
- videos_P021/P021/P021_cor_40_1.mov
- videos_P021/P021/P021_cor_40_2.mov
- videos_P021/P021/P021_cor_40_3.mov
- videos_P021/P021/P021_sag_43_1.mov
- videos_P021/P021/P021_sag_43_2.mov
- videos_P021/P021/P021_sag_43_3.mov
- videos_P021/__MACOSX/
- videos_P021/__MACOSX/P021/
- videos_P021/__MACOSX/P021/._P021_cor_40_1.mov
- videos_P021/__MACOSX/P021/._P021_cor_40_2.mov
- videos_P021/__MACOSX/P021/._P021_cor_40_3.mov
- videos_P021/__MACOSX/P021/._P021_sag_43_1.mov
- videos_P021/__MACOSX/P021/._P021_sag_43_2.mov
- videos_P021/__MACOSX/P021/._P021_sag_43_3.mov
- 20260112_Supplementary_Materials.docx
